# Supplementary material for: Prognostic value of TMEM59L and its genomic and immunological characteristics in cancer
Source: Front Immunol. 2022 Dec 23;13:1054157. doi: 10.3389/fimmu.2022.1054157 (PMC9816415; doi:10.3389/fimmu.2022.1054157)
Supplement: Supplementary file 7 [file DataSheet_1.xlsx]

## Sheet: Table S1
Table S1. Correlation analysis of StromalScore, ImmuneScore, and ESTIMATEScore with TMEML expression.
Immune score	StromalScore		ImmuneScore		ESTIMATEScore
	Cor	P-value	Cor	P-value	Cor	P-value
TCGA-READ(N=91)	0.665788	5.99721e-13	0.373312	0.000267772	0.565341	5.26977e-09
TCGA-COAD(N=282)	0.611777	2.41494e-30	0.341948	3.73667e-09	0.510033	4.44194e-20
TCGA-COADREAD(N=373)	0.627046	3.75526e-42	0.339617	1.60133e-11	0.518334	4.92264e-27
TCGA-KICH(N=65)	0.485303	4.17871e-05	0.328289	0.00758903	0.405788	0.000797603
TCGA-UVM(N=79)	0.524908	6.83257e-07	0.271335	0.0155717	0.366402	0.000896823
TCGA-ESCA(N=181)	0.500916	6.89733e-13	0.224634	0.00236462	0.393308	4.32307e-08
TCGA-BLCA(N=405)	0.527759	2.01793e-30	0.204205	3.46479e-05	0.384765	9.7032e-16
TCGA-THCA(N=503)	0.286924	5.47504e-11	0.192295	1.40809e-05	0.244833	2.66324e-08
TCGA-KIPAN(N=878)	0.4178	2.07118e-38	0.176615	1.3845e-07	0.300226	9.55187e-20
TCGA-STES(N=569)	0.519658	1.12629e-40	0.169295	4.9331e-05	0.365667	1.92418e-19
TCGA-STAD(N=388)	0.5691	1.11216e-34	0.15137	0.00279654	0.389718	1.59899e-15
TCGA-PAAD(N=177)	0.290339	8.85038e-05	0.146841	0.0511365	0.217311	0.00366723
TCGA-LIHC(N=363)	0.31753	6.02415e-10	0.112648	0.0318992	0.215566	3.44712e-05
TCGA-PRAD(N=495)	0.286078	8.88809e-11	0.0788226	0.0797764	0.191347	1.81828e-05
TCGA-KIRP(N=285)	0.276073	2.21818e-06	0.0579219	0.32988	0.150644	0.0108797
TCGA-CHOL(N=36)	0.189342	0.268726	0.0567641	0.742284	0.110181	0.522361
TCGA-KIRC(N=528)	0.560309	5.66496e-45	0.0560997	0.198083	0.300569	1.73921e-12
TCGA-LUSC(N=491)	0.174132	0.000105173	0.000715088	0.98739	0.0802993	0.0754615
TCGA-LAML(N=149)	-0.0180945	0.826628	-0.0578069	0.483761	-0.0476282	0.564069
TCGA-DLBC(N=46)	0.323051	0.0285367	-0.0925121	0.540873	0.123452	0.413708
TCGA-HNSC(N=517)	0.427116	2.43795e-24	-0.0973587	0.0268557	0.157857	0.000314294
TCGA-BRCA(N=1077)	0.276362	2.47527e-20	-0.110987	0.00026287	0.0570571	0.06123
TCGA-SKCM(N=452)	0.0226964	0.630333	-0.133371	0.0045062	-0.0778205	0.0984506
TCGA-PCPG(N=177)	-0.192652	0.0101988	-0.143475	0.0567602	-0.167881	0.0255114
TCGA-SKCM-M(N=351)	-0.000733133	0.98908	-0.155907	0.00340686	-0.100301	0.0604948
TCGA-SKCM-P(N=101)	0.102178	0.309268	-0.164086	0.101077	-0.0845192	0.400718
TCGA-UCEC(N=178)	0.132721	0.0773855	-0.173607	0.0204758	-0.0475691	0.528343
TCGA-LUAD(N=500)	-0.0326369	0.466522	-0.221795	5.45437e-07	-0.15118	0.000694992
TCGA-CESC(N=291)	0.243665	2.64298e-05	-0.284548	7.99297e-07	-0.0704639	0.230784
TCGA-UCS(N=56)	-0.125906	0.35516	-0.298565	0.0254102	-0.28339	0.034305
TCGA-MESO(N=85)	0.071452	0.515801	-0.306847	0.00428544	-0.196757	0.0711005
TCGA-OV(N=417)	-0.049838	0.309965	-0.333338	2.80102e-12	-0.214391	1.00404e-05
TCGA-ACC(N=77)	-0.211853	0.0643638	-0.380128	0.000649587	-0.33634	0.00278291
TCGA-SARC(N=258)	-0.306504	5.14984e-07	-0.405748	1.20616e-11	-0.392695	6.08427e-11
TCGA-GBM(N=152)	-0.444758	9.43934e-09	-0.443241	1.07398e-08	-0.447883	7.22132e-09
TCGA-LGG(N=504)	-0.36108	5.75551e-17	-0.443838	9.66748e-26	-0.42574	1.31466e-23
TCGA-THYM(N=118)	0.424544	1.65717e-06	-0.466485	1.01431e-07	-0.0500112	0.590705
TCGA-GBMLGG(N=656)	-0.522676	2.87504e-47	-0.539578	7.80989e-51	-0.546929	1.8954e-52
TCGA-TGCT(N=132)	0.390219	3.73952e-06	-0.544948	1.4246e-11	-0.26294	0.00231906

## Sheet: Table S2
Table S2. The correlations of TMEM59L expression with immune cell infiltration levels in pan-cancer.
Immu	B_cells_naive		B_cells_memory		Plasma_cells		T_cells_CD8		T_cells_CD4_naive		T_cells_CD4_memory_resting		T_cells_CD4_memory_activated		T_cells_follicular_helper		T_cells_regulatory_(Tregs)		T_cells_gamma_delta		NK_cells_resting		NK_cells_activated		Monocytes		Macrophages_M0		Macrophages_M1		Macrophages_M2		Dendritic_cells_resting		Dendritic_cells_activated		Mast_cells_resting		Mast_cells_activated		Eosinophils		Neutrophils
	Cor	P-value	Cor	P-value	Cor	P-value	Cor	P-value	Cor	P-value	Cor	P-value	Cor	P-value	Cor	P-value	Cor	P-value	Cor	P-value	Cor	P-value	Cor	P-value	Cor	P-value	Cor	P-value	Cor	P-value	Cor	P-value	Cor	P-value	Cor	P-value	Cor	P-value	Cor	P-value	Cor	P-value	Cor	P-value
TCGA-KICH(N=65)	0.00321653	0.979712	0.132371	0.293197	0.151569	0.228103	0.154852	0.21807	0.0535906	0.671578	0.106064	0.400404	0.186992	0.135825	-0.188303	0.133055	-0.13179	0.295337	-0.00957573	0.939653	-0.0639747	0.612652	0.036151	0.774957	-0.11246	0.372435	-0.209828	0.0934265	0.122955	0.32918	0.130553	0.299934	-0.106818	0.397046	-0.144091	0.252148	-0.315269	0.0105258	0.127547	0.311296	-0.199006	0.112005	0.0902095	0.474832
TCGA-KIRP(N=285)	0.325994	1.76196e-08	-0.183964	0.00181667	0.22201	0.000157611	0.0689282	0.246086	0.00595633	0.920254	0.106495	0.0726472	0.122459	0.0388242	0.134315	0.0233399	0.108101	0.0684125	-0.0332434	0.576229	-0.00159768	0.978577	-0.0247037	0.677939	-0.0520028	0.381769	-0.0227359	0.702321	0.196476	0.000853356	-0.204424	0.000515353	0.126233	0.0331538	-0.00727449	0.902686	-0.0654465	0.270814	-0.0367411	0.536744	0.01961	0.741679	-0.00661195	0.911511
TCGA-KIPAN(N=878)	0.24012	5.56964e-13	-0.133444	7.30276e-05	0.178809	9.61812e-08	0.0894632	0.00799139	-0.00682879	0.839871	0.0931214	0.00575616	0.0912406	0.00682325	-0.0401128	0.235082	-0.024044	0.476751	-0.0669546	0.0473298	-0.0255064	0.450352	-0.00737627	0.827228	-0.060313	0.0740641	-0.0308916	0.360577	0.122599	0.000271271	-0.0532106	0.115128	0.0969568	0.00403239	-0.064529	0.0559622	-0.0453753	0.179176	0.00669822	0.842893	-0.125653	0.000189421	0.0222013	0.511186
TARGET-ALL(N=86)	0.0453625	0.678338	0.0647214	0.553824	0.0088411	0.935608	-0.219146	0.042637	0.188886	0.0815532	0.0699066	0.522443	0.0824099	0.450645	-0.112271	0.303396	-0.22511	0.0371727	-0.105327	0.334464	0.298485	0.00524692	-0.20921	0.0532125	-0.175676	0.105679	0.0613379	0.574778	-0.155779	0.152072	-0.033432	0.759921	NA	NA	0.188882	0.0815612	-0.200738	0.0638475	0.244715	0.0231571	-0.036589	0.738033	-0.103842	0.341365
TARGET-NB(N=153)	0.0318105	0.696281	-0.0410209	0.614647	0.0246831	0.762	0.147441	0.0689503	-0.0957031	0.239285	0.0926098	0.254881	0.0763843	0.348015	0.0148935	0.855016	0.141848	0.0802852	0.0299605	0.713146	-0.0584619	0.47287	0.112347	0.166775	-0.043573	0.592786	-0.190186	0.0185367	0.143514	0.0767627	0.0488219	0.548974	0.216279	0.00724998	-0.0604598	0.457849	-0.0296184	0.71628	-0.104705	0.197726	-0.15073	0.0629166	-0.195565	0.0154095
TCGA-CHOL(N=36)	-0.128145	0.456383	0.260915	0.124292	-0.14503	0.398702	-0.267602	0.114594	-0.238267	0.161693	0.0911901	0.59685	0.0601385	0.727531	-0.052259	0.762122	-0.0780224	0.65105	NA	NA	-0.00822788	0.962015	-0.117912	0.493407	0.200492	0.241017	0.166388	0.332108	-0.116306	0.499354	0.0593384	0.73102	0.273676	0.106286	-0.255398	0.132744	0.0161917	0.925325	0.038589	0.823188	0.193056	0.259275	0.151794	0.376828
TCGA-KIRC(N=528)	0.245636	1.07309e-08	-0.0617131	0.156762	0.0958422	0.0276556	-0.0816263	0.0608873	0.0110173	0.800603	0.0484917	0.266023	0.0502318	0.249226	-0.169156	9.38819e-05	-0.078687	0.0708236	-0.0944865	0.0299427	0.0307247	0.481126	-0.0113983	0.793861	-0.0417038	0.338857	0.0348047	0.424814	-0.0378107	0.385901	0.0914091	0.0357428	0.0796989	0.067263	-0.0452733	0.299099	0.125661	0.00382671	-0.0431643	0.322198	-0.121846	0.00505302	-0.0248432	0.568957
TCGA-PCPG(N=177)	-0.119802	0.112221	0.0272657	0.718665	-0.111783	0.13853	0.167656	0.0257125	NA	NA	0.0550147	0.467049	0.0224958	0.766311	0.0292882	0.698774	0.0258523	0.73268	NA	NA	-0.121682	0.106656	-0.0386767	0.609277	-0.067749	0.37026	-0.0120321	0.873709	0.0783128	0.300158	0.0590776	0.434749	-0.114718	0.128401	-0.0482004	0.524066	0.0096623	0.898433	-0.0722448	0.339278	0.0937745	0.214426	-0.0325349	0.667272
TCGA-ESCA(N=181)	0.0750827	0.315111	-0.0464124	0.534979	-0.1378	0.0643271	-0.0398035	0.594724	-0.120267	0.106815	0.00171656	0.981703	0.00485709	0.948259	-0.207738	0.00501374	-0.0757792	0.31063	0.136767	0.0663723	-0.0644753	0.388514	0.0730538	0.328403	0.123857	0.0966764	-0.0767534	0.304433	0.0678782	0.363916	0.1663	0.0252578	0.227136	0.00210561	-0.0899632	0.228439	0.330381	5.56617e-06	-0.29658	5.03456e-05	-0.0180307	0.80962	-0.219385	0.00300419
TCGA-PRAD(N=495)	0.00254102	0.95503	-0.00172996	0.969375	-0.0748963	0.0960201	-0.0133585	0.766871	-0.0135294	0.763977	-0.0244356	0.587567	-0.00254794	0.954908	-0.111369	0.0131659	0.0307618	0.494709	-0.0525128	0.243539	-0.0696949	0.121484	0.0293279	0.51505	-0.151256	0.000735027	0.0342095	0.447607	0.137273	0.00220656	0.180007	5.63183e-05	0.157522	0.000435186	-0.142497	0.00147997	-0.0834862	0.0634542	-0.0298004	0.508299	-0.0184599	0.682023	0.00227727	0.959694
TCGA-THCA(N=503)	0.0565859	0.205174	0.079894	0.0734154	-0.00771247	0.863009	-0.197248	8.32444e-06	0.0180272	0.686702	0.0193648	0.664821	-0.0107499	0.809941	-0.0230784	0.605592	0.120792	0.00668238	0.104106	0.0195232	-0.14596	0.00102712	-0.0552767	0.215869	-0.0880698	0.0483677	0.0784148	0.0789194	0.0298288	0.50447	0.15033	0.000718575	0.266474	1.2661e-09	0.16691	0.000169581	0.038074	0.394161	-0.114837	0.00994759	-0.160373	0.000304734	-0.0229646	0.607371
TCGA-ACC(N=77)	-0.0514587	0.656712	0.0680684	0.556391	-0.145775	0.205866	-0.0710867	0.538979	0.248193	0.0295223	-0.187556	0.102383	-0.0109821	0.924478	0.05434	0.638799	0.0782301	0.498866	-0.217859	0.0569927	0.167003	0.146587	-0.176756	0.124099	0.152667	0.184999	0.209636	0.0672718	-0.114311	0.322213	-0.253669	0.0260093	-0.224511	0.0496469	0.00840836	0.942142	-0.256197	0.0245107	0.00341174	0.976507	0.105292	0.362108	-0.055305	0.632844
TCGA-DLBC(N=46)	-0.0692393	0.647506	-0.0742937	0.623641	-0.012595	0.933791	-0.122094	0.418906	NA	NA	0.206139	0.169306	-0.023166	0.878543	-0.161556	0.283433	-0.0490316	0.746248	0.0414687	0.784368	0.0181176	0.904873	0.121116	0.42267	-0.0948075	0.530834	0.143537	0.341268	-0.13216	0.381283	0.349792	0.0171753	-0.241753	0.105526	0.21273	0.155782	0.00433908	0.977168	0.12931	0.391728	0.12931	0.391728	0.121941	0.419493
TCGA-UVM(N=79)	0.0200586	0.860718	-0.0224715	0.844163	-0.0142241	0.900984	0.101673	0.372606	0.0414849	0.716601	0.0348893	0.760173	-0.028693	0.801802	-0.193006	0.088344	0.136481	0.23039	-0.0139286	0.903031	-0.101603	0.37294	-0.0133927	0.906745	-0.0296102	0.795602	0.03669	0.748197	0.031334	0.783984	-0.0372526	0.744467	0.124868	0.272876	-0.0814285	0.475597	0.0729314	0.522987	0.250645	0.0258826	-0.0935281	0.412304	-0.115423	0.31109
TCGA-BLCA(N=405)	0.273512	2.21455e-08	-0.139819	0.00481774	-0.0211557	0.671214	-0.128229	0.00978732	-0.119494	0.0161295	0.146865	0.00305115	-0.0307399	0.537326	-0.161708	0.00109166	-0.0142724	0.774607	-0.0449349	0.367079	-0.095245	0.055467	-0.0535019	0.282757	-0.019968	0.68868	0.127493	0.0102194	0.0408949	0.411764	0.220028	7.85196e-06	-0.0955025	0.0548072	-0.275758	1.67958e-08	0.266472	5.18583e-08	-0.172079	0.000504601	-0.112594	0.0234439	0.0299179	0.548267
TARGET-LAML(N=142)	0.196181	0.0192897	-0.0380814	0.65275	0.0669181	0.428792	0.147899	0.0790009	-0.109113	0.196147	0.175865	0.0363054	-0.0307687	0.716234	0.264487	0.00146918	0.0861659	0.307914	-0.00926446	0.912865	-0.010085	0.905182	0.178046	0.0340168	-0.1703	0.0427397	0.167647	0.0461273	-0.0154513	0.855185	-0.17264	0.0399257	-0.116946	0.165744	0.0968706	0.251447	0.0658792	0.43601	-0.113642	0.178109	0.0366548	0.664959	-0.193054	0.0213424
TARGET-ALL-R(N=99)	0.146443	0.148068	-0.100734	0.321156	0.223895	0.0258942	0.109641	0.279999	0.0648531	0.523632	0.084106	0.407849	-0.0428356	0.673763	0.278466	0.00525544	0.055926	0.582443	-0.0796614	0.433157	-0.0962386	0.343332	0.139303	0.169083	-0.257121	0.0101939	0.150826	0.136178	0.171459	0.089712	-0.290812	0.00349829	0.11791	0.245094	-0.162589	0.107855	-0.229246	0.0224605	-0.033146	0.744652	-0.315098	0.00148959	0.0348392	0.73209
TCGA-LIHC(N=363)	0.0513373	0.329373	0.000242344	0.996329	0.101475	0.0533994	-0.022154	0.673984	-0.091671	0.0811212	0.131636	0.0120633	-0.0473989	0.367874	-0.0447242	0.39555	0.0284137	0.589476	-0.0648058	0.218042	-0.176124	0.000750517	-0.0519575	0.323556	-0.0854352	0.104138	0.059892	0.255045	-0.0243086	0.64436	0.0273242	0.603832	0.122663	0.0193968	0.0507589	0.334858	-0.0948715	0.0710146	0.0564425	0.283487	0.0280032	0.594867	0.0414134	0.431489
TCGA-LAML(N=214)	0.360481	5.7619e-08	-0.0784166	0.253381	-0.0294103	0.668791	0.276363	4.14424e-05	0.0923694	0.178234	0.19281	0.00464515	-0.0567058	0.409178	0.316165	2.36277e-06	0.114926	0.0935543	-0.0361448	0.599008	-0.0114784	0.86742	0.133307	0.0514871	-0.358416	6.94036e-08	0.286285	2.11099e-05	-0.0288977	0.67423	-0.279195	3.42737e-05	-0.0750066	0.274672	0.13877	0.0425643	-0.206733	0.00237023	0.188261	0.00573361	-0.0340631	0.620229	-0.0492092	0.473938
TCGA-OV(N=417)	0.0976395	0.0465658	-0.0320858	0.514	-0.0100067	0.838754	-0.0895524	0.0680479	0.0626048	0.202557	-0.0505696	0.303491	-0.0657668	0.180636	0.0274221	0.577033	-0.0826276	0.0923581	-0.00877669	0.85835	-0.0119245	0.808401	0.00296051	0.951995	0.0649713	0.185978	0.123024	0.0120321	-0.257386	1.01607e-07	-0.0743784	0.129883	-0.0223478	0.649474	-0.080892	0.0994317	0.148927	0.00232388	-0.108775	0.0265217	0.0956115	0.0513314	0.00192377	0.968795
TARGET-WT(N=80)	0.0710523	0.531117	-0.119036	0.292945	0.175488	0.119465	-0.146344	0.195207	0.00917978	0.935588	-0.0597977	0.598263	-0.0717852	0.526878	-0.0896911	0.428832	-0.230402	0.0397733	-0.00512752	0.963995	-0.0583392	0.607233	-0.164708	0.144289	0.0890617	0.432092	-0.0183326	0.871775	0.0195164	0.863572	0.158556	0.160095	-0.140165	0.214948	-0.106851	0.345494	0.113771	0.314968	-0.146	0.196272	-0.000433359	0.996956	NA	NA
TCGA-SKCM-M(N=351)	-0.0347514	0.516376	-0.132683	0.0128477	-0.10288	0.0541416	-0.187125	0.000424352	-0.00352088	0.947594	0.0331307	0.536141	-0.0837025	0.117508	-0.127361	0.0169717	-0.142802	0.00737111	-0.00220089	0.967227	0.0602614	0.260169	-0.0851036	0.111471	-0.0520644	0.330749	0.103276	0.0532179	-0.181162	0.000649088	0.155135	0.00357122	-0.0559802	0.295622	-0.0129698	0.808677	0.0943627	0.0774763	0.04665	0.383567	0.0275237	0.607312	0.069677	0.192806
TCGA-SKCM(N=452)	-0.0174728	0.711027	-0.101437	0.0310694	-0.0554159	0.239675	-0.185249	7.4359e-05	0.0180933	0.701249	0.0569305	0.227052	-0.0889518	0.0588047	-0.139942	0.00286703	-0.115054	0.0143877	0.00261473	0.955791	0.0812557	0.0844209	-0.123197	0.00874267	-0.0327763	0.486999	0.089464	0.0573574	-0.161034	0.000589059	0.173578	0.00020867	-0.059834	0.20419	0.023093	0.624368	0.0456556	0.33281	0.0521144	0.268878	0.0184917	0.694996	0.0901666	0.0554207
TCGA-LGG(N=504)	-0.293484	1.80608e-11	0.416036	1.62462e-22	-0.114311	0.0102189	0.0630409	0.15761	0.290562	2.91263e-11	-0.343651	2.04081e-15	-0.106458	0.0168096	0.242741	3.4144e-08	-0.153874	0.000527163	-0.079698	0.0738379	-0.0990363	0.0261951	-0.0246566	0.580778	0.215314	1.06552e-06	0.00164782	0.970563	-0.123293	0.00557746	-0.287041	5.14272e-11	-0.00871255	0.845303	-0.116035	0.00912545	-0.0691565	0.121007	0.127389	0.00417739	0.110813	0.012802	-0.226107	2.89645e-07
TCGA-LUSC(N=491)	0.117993	0.00886994	-0.0108492	0.810488	0.0689561	0.127038	-0.218602	1.00416e-06	0.00835215	0.853541	0.0692455	0.125447	-0.11592	0.0101481	-0.0760186	0.0924523	-0.00114694	0.979776	-0.0139502	0.757821	-0.011065	0.806792	-0.0664949	0.14121	-0.0258493	0.567717	0.15383	0.000625437	-0.176808	8.18597e-05	0.015208	0.73676	-0.140334	0.00182635	-0.0648902	0.151082	0.0828053	0.0667558	-0.0720007	0.111063	-0.0219008	0.628307	-0.0653457	0.148228
TCGA-UCEC(N=178)	0.0596662	0.42886	0.0410298	0.586594	-0.0242615	0.747865	-0.0546309	0.468898	-0.0186463	0.804876	-0.00875647	0.907649	-0.133363	0.0759489	-0.0853423	0.25736	-0.0929557	0.217158	0.0459513	0.542478	-0.0533012	0.479803	0.0979425	0.193382	0.0168075	0.823788	-0.0816814	0.278409	-0.092104	0.221419	0.0732402	0.331266	-0.00460448	0.95136	0.0435119	0.564139	0.237742	0.00139601	-0.181452	0.0153518	-0.0205419	0.785498	-0.210604	0.00477663
TCGA-SARC(N=258)	0.0664625	0.287538	0.0950844	0.127679	-0.0186453	0.765658	-0.150135	0.0157996	0.145633	0.0192661	0.166853	0.00723345	-0.147418	0.0178195	-0.011984	0.848084	-0.0200957	0.748021	-0.126988	0.0415422	0.11399	0.0675471	-0.0274864	0.660346	0.0248242	0.691471	0.168672	0.00661569	-0.234248	0.000146296	-0.214827	0.000511746	0.0245575	0.694618	0.0800364	0.200057	0.188896	0.00231239	-0.0950935	0.127642	0.204207	0.000970477	-0.139257	0.0252962
TCGA-SKCM-P(N=101)	-0.0259326	0.796856	0.0236307	0.814548	0.0683457	0.497068	-0.194953	0.0507426	0.0905228	0.367977	0.141332	0.158606	-0.172178	0.0851212	-0.128902	0.198899	-0.0171777	0.864619	-0.00347964	0.972451	0.159344	0.111465	-0.232034	0.0195512	0.0608887	0.545266	0.011868	0.906233	-0.164124	0.100997	0.275703	0.00526123	-0.0327918	0.744773	0.168947	0.0912345	-0.0687597	0.494459	0.105089	0.295615	-0.0196274	0.845537	0.199311	0.0456933
TCGA-PAAD(N=177)	0.234197	0.00170414	-0.160344	0.0330121	-0.0834836	0.269273	0.130232	0.084039	-0.137336	0.0683281	0.0374021	0.62113	-0.179232	0.0169866	0.0810382	0.2836	-0.0224052	0.767225	-0.095893	0.204205	-0.0980644	0.194098	0.107402	0.15477	0.129956	0.0847031	-0.097244	0.197873	-0.0730461	0.333934	-0.0119448	0.874618	0.114858	0.127935	-0.0683569	0.365972	0.0657959	0.384247	-0.0190671	0.801121	-0.0365732	0.62889	-0.00675749	0.92887
TCGA-GBMLGG(N=656)	-0.253411	4.5209e-11	0.34016	3.11948e-19	-0.168385	1.45404e-05	0.0373601	0.339379	0.377327	1.26332e-23	-0.302909	2.18212e-15	-0.183146	2.33667e-06	0.193907	5.59955e-07	-0.200421	2.26581e-07	-0.147254	0.000153708	-0.11709	0.0026682	0.079616	0.0414988	0.241791	3.50996e-10	-0.124787	0.00136219	-0.14256	0.000249212	-0.276762	5.33525e-13	0.0182623	0.640579	-0.0882208	0.0238428	-0.0384602	0.325338	0.143065	0.000236755	0.179809	3.57986e-06	-0.336393	8.08135e-19
TCGA-COAD(N=282)	0.216375	0.000251358	0.0235242	0.69407	-0.275604	2.6152e-06	-0.0935511	0.117009	-0.0403963	0.499274	-0.119974	0.0441111	-0.183436	0.00198131	-0.139435	0.019152	0.116619	0.0504249	-0.113089	0.0578613	-0.01148	0.847795	-0.0738266	0.216481	-0.0849587	0.154755	0.168841	0.00446679	0.0588739	0.324563	0.255715	1.37632e-05	-0.0608694	0.308405	-0.143875	0.0156086	0.250023	2.16071e-05	-0.23953	4.82725e-05	0.0065737	0.912487	-0.0143045	0.810983
TCGA-COADREAD(N=373)	0.206632	5.79986e-05	-0.0118119	0.820138	-0.276506	5.68349e-08	-0.119656	0.0208057	-0.0536759	0.301174	-0.116274	0.024723	-0.194982	0.000150943	-0.140279	0.00665612	0.0882772	0.0886581	-0.0630468	0.224458	-0.0227123	0.661944	-0.0712034	0.169972	-0.0889219	0.086345	0.192704	0.000180829	0.0658503	0.20448	0.281065	3.35631e-08	-0.0326069	0.530136	-0.172144	0.000842485	0.26283	2.60655e-07	-0.233867	4.99425e-06	0.00031463	0.995168	0.0420458	0.418129
TCGA-LUAD(N=500)	0.123153	0.0058263	0.0185274	0.679399	0.221987	5.32936e-07	-0.172601	0.000104899	NA	NA	0.054054	0.227609	-0.197157	8.9457e-06	-0.0311803	0.486656	0.111063	0.0129581	-0.0911154	0.0416961	-0.0166484	0.710366	-0.0184248	0.681076	-0.00340632	0.939437	-0.0219074	0.625057	-0.223543	4.41582e-07	-0.0411095	0.358973	-0.104996	0.0188546	0.0841828	0.0599701	0.0443586	0.322226	-0.0420104	0.34853	-0.116908	0.00888189	0.061234	0.171597
TCGA-MESO(N=85)	-0.193244	0.0763977	0.410281	9.62887e-05	-0.189702	0.0820521	-0.0858459	0.434694	NA	NA	-0.0586248	0.594068	-0.199374	0.0673498	0.0597452	0.587024	0.134199	0.22077	-0.0180549	0.869726	0.12901	0.239305	-0.110403	0.314478	0.0379743	0.73006	-0.0105282	0.923814	-0.0888672	0.418638	0.057742	0.599645	0.089815	0.413673	-0.036824	0.737936	0.156244	0.153306	-0.212843	0.0504965	-0.00797931	0.942222	-0.17505	0.109072
TCGA-STES(N=569)	0.180638	1.45682e-05	0.0668947	0.110944	-0.104362	0.0127475	-0.00470993	0.910742	-0.0179873	0.668539	0.0583046	0.164862	-0.204946	8.20555e-07	-0.17082	4.206e-05	-0.0313781	0.455051	0.0661292	0.115099	-0.131938	0.00161	0.043032	0.305509	0.206211	6.99454e-07	-0.166603	6.51595e-05	-0.0868247	0.0384104	0.139347	0.000859431	0.0835788	0.0462869	-0.0661153	0.115175	0.406515	4.70706e-24	-0.302129	1.78691e-13	-0.0588451	0.160974	-0.18033	1.50743e-05
TCGA-UCS(N=56)	0.00304642	0.982222	0.0235709	0.863096	0.0228716	0.867121	0.0361764	0.791241	-0.0375804	0.783332	-0.192727	0.154711	-0.216509	0.108993	-0.00700627	0.959128	-0.0295318	0.828942	0.239263	0.0757342	-0.0431225	0.75233	0.0652338	0.632889	-0.281338	0.0356858	0.251421	0.0615988	0.0374861	0.783862	-0.166576	0.219816	0.0390313	0.775181	-0.0922034	0.499125	0.0484132	0.723093	-0.00930178	0.945754	-0.131058	0.335654	0.0848497	0.5341
TCGA-HNSC(N=517)	0.133352	0.0023787	-0.0861289	0.0503162	0.08808	0.0453089	-0.356047	6.7516e-17	0.0545839	0.215335	0.155662	0.0003816	-0.240283	3.17523e-08	-0.153308	0.000468526	-0.0258127	0.558147	0.0354494	0.421202	-0.0584329	0.18466	-0.139659	0.00145536	-0.0884419	0.0444278	0.254502	4.36621e-09	-0.196999	6.39906e-06	0.158514	0.000296422	-0.0892981	0.0424003	-0.098597	0.0249677	0.153865	0.000446432	-0.035862	0.415814	0.0362251	0.411106	-0.0413962	0.347538
TCGA-CESC(N=291)	0.0580572	0.323666	0.0392367	0.504961	0.0500468	0.394995	-0.297258	2.38807e-07	-0.00364077	0.95069	0.190399	0.00109892	-0.254329	1.12165e-05	-0.207993	0.000354309	-0.127453	0.0297274	-0.038	0.51849	-0.0225093	0.702183	-0.156667	0.00741526	0.0217135	0.712236	0.237455	4.27831e-05	-0.1817	0.00185714	0.14105	0.0160479	-0.0616056	0.294922	-0.0114783	0.845417	0.00936739	0.873581	0.0595145	0.311649	0.0237682	0.686384	0.00245486	0.966741
TCGA-READ(N=91)	0.142565	0.177633	-0.100695	0.342261	-0.271853	0.00914047	-0.172363	0.102309	-0.0854966	0.420365	-0.172959	0.10111	-0.255185	0.0146378	-0.152063	0.150175	-0.0310749	0.769975	0.160554	0.128436	-0.0353054	0.739708	-0.0482322	0.649822	-0.0919977	0.385771	0.253562	0.0153013	0.117236	0.268412	0.353257	0.000593187	0.0412373	0.697938	-0.304332	0.00335798	0.263942	0.01147	-0.180341	0.0871516	-0.0207798	0.844996	0.217031	0.0387887
TCGA-BRCA(N=1077)	0.157721	1.96505e-07	-0.0975319	0.00135205	0.163239	7.16191e-08	-0.0724449	0.0174145	0.00998041	0.743546	0.00579072	0.849451	-0.261081	3.04861e-18	-0.0533743	0.0799742	-0.112945	0.00020386	-0.0221645	0.467452	-0.0450804	0.139283	0.0228972	0.452858	-0.034871	0.252871	-0.0331455	0.277128	-0.166088	4.19551e-08	0.000266326	0.993035	0.009574	0.753644	-0.0940215	0.00200946	0.229319	2.56197e-14	-0.0623286	0.0408455	0.024306	0.425533	-0.0432345	0.156228
TCGA-TGCT(N=132)	-0.525917	9.4415e-11	0.128302	0.142615	0.111861	0.201612	-0.178916	0.0401082	0.0993725	0.25694	-0.271311	0.00165117	-0.267263	0.00194849	0.0276243	0.753202	-0.233461	0.00705814	-0.200803	0.0209614	0.170587	0.0505111	-0.0748402	0.393733	0.188187	0.0307042	-0.117755	0.178716	-0.212783	0.0143033	0.692517	3.65809e-20	-0.107734	0.218854	0.144039	0.0994047	-0.0664545	0.449002	0.261808	0.00242607	NA	NA	-0.0537401	0.54054
TCGA-GBM(N=152)	-0.0661523	0.418093	-0.070796	0.386099	-0.168136	0.0383992	-0.03312	0.685425	0.0560712	0.492634	0.107504	0.187409	-0.284318	0.000385351	0.148215	0.0684082	0.105545	0.195622	-0.0175449	0.830127	0.15449	0.0573834	-0.0122647	0.880791	-0.1899	0.0191149	0.0874549	0.284003	-0.0380268	0.641842	-0.073415	0.368726	0.00386571	0.962301	0.0352409	0.666449	0.11015	0.17672	-0.0331765	0.684917	0.0403774	0.621378	-0.0601042	0.461997
TCGA-STAD(N=388)	0.238521	2.01499e-06	0.112158	0.0271674	-0.0895326	0.0781644	-0.0169836	0.73877	0.0804585	0.113581	0.0851205	0.0940698	-0.292446	4.33763e-09	-0.153337	0.00245718	-0.0202574	0.690794	0.0342091	0.501671	-0.161236	0.00143949	0.0265994	0.601427	0.240962	1.57062e-06	-0.203301	5.48708e-05	-0.159305	0.00164419	0.128749	0.0111345	0.0225123	0.658441	-0.0589474	0.246705	0.437412	1.45476e-19	-0.304715	8.8334e-10	-0.0824498	0.10489	-0.163551	0.00122507
TCGA-THYM(N=118)	-0.269676	0.00314533	0.156559	0.0904517	-0.157375	0.0887639	-0.0716633	0.440607	-0.0499235	0.591357	0.147044	0.112072	-0.304069	0.00081544	-0.272435	0.00283978	-0.381807	1.98916e-05	NA	NA	0.0114618	0.90196	0.195899	0.0335029	0.263385	0.00395534	0.082171	0.376372	0.206412	0.0249258	0.00894604	0.923404	0.170543	0.0648337	-0.0661505	0.476645	0.227212	0.0133486	-0.183835	0.0462922	-0.0855725	0.356867	-0.125081	0.177154

## Sheet: Table S3
Table S3. Correlation of TMEM59L expression with tumor mutation burden (TMB) in multiple cancer.
TMB
CancerType	Cor	P-value
ACC	0.286504	0.0104727
THYM	0.266712	0.0036514
MESO	0.187596	0.0978132
TGCT	0.159368	0.0555316
KICH	0.141277	0.261628
PRAD	0.119854	0.00843824
UCS	0.0924245	0.498092
LAML	0.0711795	0.46841
DLBC	0.0405502	0.811657
SKCM	0.0284535	0.540511
PCPG	0.0250312	0.740863
OV	0.00559003	0.926881
CESC	-0.00433543	0.941808
LUSC	-0.0578205	0.202278
GBM	-0.0746404	0.365629
READ	-0.0894069	0.307975
HNSC	-0.0908279	0.0440411
COAD	-0.0955852	0.0573725
UVM	-0.101034	0.372535
LUAD	-0.115963	0.00923873
LIHC	-0.117662	0.02579
KIRC	-0.122232	0.0259384
BRCA	-0.123576	0.000105118
SARC	-0.126424	0.0529303
THCA	-0.144749	0.00144037
BLCA	-0.165154	0.000811817
KIRP	-0.228632	0.000120086
LGG	-0.245968	2.44e-08
ESCA	-0.252074	0.00130171
PAAD	-0.284987	0.000390057
CHOL	-0.294216	0.0815465
UCEC	-0.303844	1.13e-12
STAD	-0.426888	9.9e-18
Table S3. Correlation of TMEM59L expression with microsatellite instability (MSI) in multiple cancer.
MSI
CancerType	Cor	P-value
TGCT	0.285113	0.000405643
DLBC	0.166174	0.258979
UCS	0.161352	0.234826
UVM	0.131247	0.245862
OV	0.100555	0.097934
PRAD	0.0859687	0.055955
SKCM	0.0806513	0.0813462
KICH	0.0783812	0.534847
THCA	0.077138	0.0877381
LGG	0.0653071	0.141591
BRCA	0.0630545	0.0423482
MESO	0.0450296	0.687902
CESC	0.0370887	0.52082
LUSC	0.030905	0.493581
COAD	0.0144752	0.76551
LIHC	0.0110606	0.832301
BLCA	-0.004934	0.920855
HNSC	-0.00935048	0.835444
KIRP	-0.0225908	0.704132
SARC	-0.0316616	0.616202
LUAD	-0.0318817	0.472071
THYM	-0.0376115	0.685948
PAAD	-0.0521281	0.493272
GBM	-0.0556524	0.495876
PCPG	-0.0574354	0.44635
READ	-0.0649247	0.426802
KIRC	-0.0765669	0.162047
CHOL	-0.115573	0.500637
UCEC	-0.127791	0.00298404
ACC	-0.223825	0.0473758
ESCA	-0.233128	0.00300983
LAML	-0.260597	0.00530801
STAD	-0.289362	1.2e-08
